# Supplementary material for: The flashfm approach for fine-mapping multiple quantitative traits
Source: Nat Commun. 2021 Oct 22;12:6147. doi: 10.1038/s41467-021-26364-y (PMC8536717; doi:10.1038/s41467-021-26364-y)
Supplement: Supplementary file 4 — Supplementary Data 1 [file 41467_2021_26364_MOESM4_ESM.xlsx]

## Sheet: Index
	Supplementary Data 1	Details from simulations and summaries of the Ugandan cohort and its results
	SD1.1	Simulation Details: model SNPs, LD, MAF from CEU of 1000 Genomes, Phase 3
	SD1.2	Simulations with no shared causal variant, varying N: Mean PP for single-trait and multi-trait fine-mapping; traits A+D and C
	SD1.3	Simulations with shared causal variant, varying N: Mean PP for single-trait and multi-trait fine-mapping; traits A+D and A+C with effect of A > C, D
	SD1.4	Simulations with shared causal variant, varying N: Mean PP for single-trait and multi-trait fine-mapping; traits A+D and A+C effect of A < C, D
	SD1.5	Simulations with shared causal variant, varying N: Resolution details for single-trait and multi-trait fine-mapping; traits A+D and A+C effect of A < C, D
	SD1.6	Simulations with shared causal variant with N=3000, varying proportion missing for trait A+D: Mean PP for single-trait and multi-trait fine-mapping; traits A+D and A+C with effect of A > C, D
	SD1.7	Simulations with shared causal variant with N=3000, varying correlation between traits: Mean PP for single-trait and multi-trait fine-mapping; traits A+D and A+C with effect of A > C, D
	SD1.8	Comparison of mean marginal PPs of causal variants from flashfm and fastPAINTOR, varying sample size, when 1-3 causal variants.
	SD1.9	Comparison of median ranks of causal variants from flashfm and fastPAINTOR, varying sample size, when 1-3 causal variants.
	SD1.10	Comparison of probabilities that causal variants have rank 5 or less, from flashfm and fastPAINTOR, varying sample size, when 1-3 causal variants.
	SD1.11	Comparison of mean marginal PPs of causal variants from flashfm and fastPAINTOR, varying sample size, in CTLA4 region.
	SD1.12	Comparison of median ranks of causal variants from flashfm and fastPAINTOR, varying sample size, in CTLA4 region.
	SD1.13	Comparison of probabilities that causal variants have rank 5 or less, from flashfm and fastPAINTOR, varying sample size, in CTLA4 region.
	SD1.14	Comparison of mean marginal PPs of causal variants from flashfm and fastPAINTOR, varying trait correlation.
	SD1.15	Comparison of median ranks of causal variants from flashfm and fastPAINTOR, varying trait correlation.
	SD1.16	Comparison of probabilities that causal variants have rank 5 or less, from flashfm and fastPAINTOR, varying trait correlation.
	SD1.17	Comparison of probabilities that causal variants have rank 10 or less, from flashfm and fastPAINTOR, varying trait correlation.
	SD1.18	Details of cardiometabolic traits in Ugandan cohort
	SD1.19	Trait correlation matrix based on the unrelated subset of 3500 from the Ugandan cohort
	SD1.20	Details of the fine-mapped regions in the Ugandan cohort
	SD1.21	Minimum p-value for each trait in each fine-mapped region for the Ugandan cohort; bold p-values meet the 1e-6 threshold.
	SD1.22	Functional annotation (HaploReg 4.1 and VEP) for SNPs in the top models from regions in Table 2
	SD1.23	Stepwise model, FINEMAP-flashfm vs JAM-flashfm posterior probability and SNPs group size

## Sheet: SD1.1
	(a) IL2RA region, 10p-6030000-6220000
	rs ID	rs61839660	rs706779	rs2104286	rs62626317	rs11594656	rs706778	rs12220852		MAF	SNP group
	rs61839660	1	0.101	0.062	0.275	0.02	0.033	0.05		0.08	A
	rs706779	0.101	1	0.409	0.016	0.085	0.432	0.07		0.47	J
	rs706778	0.062	0.409	1	0.226	0.162	0.265	0.007		0.36	I
	rs2104286	0.275	0.016	0.226	1	0.444	0.12	0.0163		0.24	B
	rs62626317	0.02	0.085	0.162	0.444	1	0.086	0.079		0.19	D
	rs11594656	0.033	0.432	0.265	0.12	0.086	1	0.254		0.27	C
	rs12220852	0.05	0.07	0.007	0.0163	0.079	0.254	1		0.36	E
	(b) CTLA4 region, 2q-204446258-204816382
	rs ID	rs1980422	rs231775	rs3087243						MAF	SNP group
	rs1980422	1	0.056	0.017						0.22	E
	rs231775	0.056	1	0.562						0.37	H
	rs3087243	0.017	0.562	1						0.47	G
	Supplementary Table 1: Simulation Details: model SNPs, LD, MAF from CEU of 1000 Genomes, Phase 3. Both regions are given in build GRCh37/hg19.
	BACK

## Sheet: SD1.2
	N	Single-trait fine-mapping
		1000	2000	3000	4000	5000
	A + D	0.0727441	0.225516	0.41851	0.58983	0.723844
	B	0.357979	0.394175	0.362579	0.271794	0.195713
	D	0.356263	0.275356	0.146641	0.0810975	0
	other	0.213013	0.104953	0.0722697	0.0572788	0.0804431
	N	Multi-trait fine-mapping
		1000	2000	3000	4000	5000
	A + D	0.061357	0.196176	0.386888	0.562692	0.703586
	B	0.355337	0.3988	0.374044	0.289702	0.209353
	D	0.357653	0.280865	0.154409	0.0851489	0
	other	0.225653	0.124159	0.0846591	0.0624574	0.0870613
	N	Single-trait fine-mapping
		1000	2000	3000	4000	5000
	C	0.848237	0.930493	0.953635	0.966057	0.96526
	other	0.151763	0.0695065	0.046365	0.0339431	0.0347397
	N	Multi-trait fine-mapping
		1000	2000	3000	4000	5000
	C	0.818666	0.927141	0.943714	0.961437	0.957855
	other	0.181334	0.0728591	0.0562862	0.0385631	0.0421449
	Supplementary Table 2: Simulations with no shared causal variant, varying N: Mean PP for single-trait and multi-trait fine-mapping; traits A+D and C. The traits have correlation 0.4 and all causal variants have effect size log(1.25). Region mimics LD structure of a region containing IL2RA, 10p-6030000-6220000 (GRCh37/hg19). Results are based on 300 replications.
	BACK

## Sheet: SD1.3
	N	Single-trait fine-mapping
		1000	2000	3000	4000	5000
	A + D	0.165967	0.438649	0.705651	0.849985	0.910144
	B	0.381791	0.33453	0.21694	0.105247	0.0550902
	D	0.285324	0.148908	0	0	0
	other	0.166918	0.0779122	0.0774091	0.0447675	0.0347662
	N	Multi-trait fine-mapping
		1000	2000	3000	4000	5000
	A + D	0.294936	0.654	0.840648	0.925493	0.958312
	B	0.295468	0.193607	0.115198	0.0528338	0.0225654
	D	0.237055	0.0851142	0	0	0
	other	0.172541	0.0672787	0.0441534	0.0216735	0.0191227
	N	Single-trait fine-mapping
		1000	2000	3000	4000	5000
	A + C	0.285305	0.72569	0.909222	0.957023	0.961907
	C	0.439702	0.188091	0	0	0
	J	0.0845802	0	0	0	0
	other	0.190412	0.0862186	0.0907777	0.042977	0.0380927
	N	Multi-trait fine-mapping
		1000	2000	3000	4000	5000
	A + C	0.360738	0.802199	0.93928	0.970028	0.973417
	C	0.36531	0.11732	0	0	0
	J	0.066122	0	0	0	0
	other	0.207831	0.0804805	0.0607196	0.0299724	0.026583
	Supplementary Table 3: Simulations with shared causal variant, varying N: Mean PP for single-trait and multi-trait fine-mapping; traits A+D and A+C with effect of A > C, D. The traits have correlation 0.4 and causal variants have effects BetaA = log(1.4) and BetaD = BetaC = log(1.25). Region mimics LD structure of a region containing IL2RA, 10p-6030000-6220000 (GRCh37/hg19). Results are based on …
	BACK

## Sheet: SD1.4
	N	Single-trait fine-mapping
		1000	2000	3000	4000	5000
	A + D	0.15879	0.444032	0.714805	0.854451	0.910756
	B	0.377451	0.330415	0.215976	0.0989397	0.053974
	D	0.28879	0.149278	0	0	0
	other	0.174969	0.076276	0.0692185	0.0466092	0.0352698
	N	Multi-trait fine-mapping
		1000	2000	3000	4000	5000
	A + D	0.275035	0.664586	0.855059	0.93406	0.961696
	B	0.298319	0.18614	0.105102	0.040622	0.0187441
	D	0.24641	0.0841997	0	0	0
	other	0.180236	0.0650744	0.0398387	0.0253185	0.0195601
	N	Single-trait fine-mapping
		1000	2000	3000	4000	5000
	A + C	0.29272	0.73116	0.910093	0.955742	0.959003
	C	0.438951	0.182312	0	0	0
	J	0.0843893	0	0	0	0
	other	0.183939	0.0865278	0.0899066	0.0442578	0.0409972
	N	Multi-trait fine-mapping
		1000	2000	3000	4000	5000
	A + C	0.359264	0.806732	0.939652	0.969456	0.970615
	C	0.369136	0.111923	0	0	0
	J	0.0655143	0	0	0	0
	other	0.206085	0.081345	0.0603478	0.0305437	0.0293845
	Supplementary Table 4: Simulations with shared causal variant, varying N: Mean PP for single-trait and multi-trait fine-mapping; traits A+D and A+C effect of A < C, D. Traits have correlation 0.4 and causal variants have effects BetaA = log(1.25) and BetaD = BetaC = log(1.4). Region mimics LD structure of a region containing IL2RA, 10p-6030000-6220000 (GRCh37/hg19). Results are based on 300 repli…
	BACK

## Sheet: SD1.5
	N	Median flashfm group A size decrease	Single-trait group A coverage	Multi-trait group A coverage
	1000	0	1	0.991
	2000	12.5	1	0.986
	3000	28.5	1	1
	4000	28.5	1	1
	5000	36	1	1
	Supplementary Table 5: Simulations with shared causal variant, varying N: Resolution details for single-trait and multi-trait fine-mapping; traits A+D and A+C effect of A < C, D. When traits share a causal variant, flashfm tends to yield smaller SNP groups than those from single-trait fine-mapping. Traits 1 and 2 have correlation 0.4 and were both measured on all individuals in a sample of size N…
	BACK

## Sheet: SD1.6
	P1	Single-trait fine-mapping
		0	0.1	0.2	0.3	0.4	0.5
	A+D	0.705651	0.650389	0.582023	0.494421	0.398619	0.307477
	B	0.21694	0.250366	0.288955	0.333309	0.356067	0.37233
	other	0.0774091	0.0992446	0.0644569	0.078319	0.0995337	0.117621
	D	0	0	0.0645647	0.0939507	0.145781	0.202572
	P1	Multi-trait fine-mapping
		0	0.1	0.2	0.3	0.4	0.5
	A+D	0.840648	0.836341	0.783621	0.727411	0.662018	0.568963
	B	0.115198	0.120588	0.153893	0.177543	0.195554	0.219407
	other	0.0441534	0.0430714	0.0399879	0.0561178	0.0663289	0.0818784
	D	0	0	0.022498	0.0389286	0.076099	0.129752
	P1	Single-trait fine-mapping
		0	0.1	0.2	0.3	0.4	0.5
	A+C	0.909222	0.906034	0.907944	0.909742	0.90957	0.910631
	other	0.0907777	0.0939662	0.0920559	0.0902579	0.0904302	0.0893686
	P1	Multi-trait fine-mapping
		0	0.1	0.2	0.3	0.4	0.5
	A+C	0.93928	0.93782	0.934285	0.931094	0.926505	0.924656
	other	0.0607196	0.0621797	0.0657147	0.068906	0.0734946	0.0753441
	Supplementary Table 6: Simulations with shared causal variant with N=3000, varying proportion (P1) missing for trait A+D: Mean PP for single-trait and multi-trait fine-mapping; traits A+D and A+C with effect of A > C, D. The traits have correlation 0.4 and causal variants have effects BetaA = log(1.4) and BetaD = BetaC = log(1.25). Region mimics LD structure of a region containing IL2RA, 10p-6030…
	BACK

## Sheet: SD1.7
	cor (T1,T2)	Single-trait fine-mapping
		0	0.2	0.4	0.6	0.8
	A + D	0.720168	0.709999	0.705651	0.709169	0.704123
	B	0.188742	0.213922	0.21694	0.218791	0.224444
	other	0.0910897	0.076079	0.0774091	0.0720401	0.0714337
	cor (T1,T2)	Multi-trait fine-mapping
		0	0.2	0.4	0.6	0.8
	A + D	0.865264	0.849545	0.840648	0.842659	0.842811
	B	0.0926914	0.115449	0.115198	0.104618	0.0959562
	other	0.0420445	0.035006	0.0441534	0.052723	0.0612326
	cor (T1,T2)	Single-trait fine-mapping
		0	0.2	0.4	0.6	0.8
	A + C	0.90047	0.901161	0.909222	0.912067	0.912266
	other	0.09953	0.0988394	0.0907777	0.0879329	0.0877336
	cor (T1,T2)	Multi-trait fine-mapping
		0	0.2	0.4	0.6	0.8
	A + C	0.939613	0.935357	0.93928	0.935007	0.936396
	other	0.0603872	0.0646433	0.0607196	0.0649931	0.0636043
	Supplementary Table 7: Simulations with shared causal variant with N=3000, varying correlation between traits: Mean PP for single-trait and multi-trait fine-mapping; traits A+D and A+C with effect of A > C, D. Region mimics LD structure of a region containing IL2RA, 10p-6030000-6220000 (GRCh37/hg19). Causal variants have effects BetaA = log(1.4) and BetaD = BetaC = log(1.25). Results are based on…
	BACK

## Sheet: SD1.8
	Trait 1 (A+D)				Trait 3 (I)
	rs61839660/A		rs62626317/D		rs706778/I
N	flashfm	fastPAINTOR	flashfm	fastPAINTOR	flashfm	fastPAINTOR
1000	0.0345635	0.0871015	0.0996467	0.117919	0.25579	0.207736
2000	0.16322	0.21462	0.194243	0.207647	0.551485	0.372864
3000	0.329892	0.36062	0.303125	0.318184	0.708015	0.525446
4000	0.466265	0.47506	0.354795	0.385925	0.8042	0.640866
5000	0.539667	0.527818	0.466341	0.492753	0.858267	0.744881
	Trait 2 (A+C+E)
	rs61839660/A		rs11594656/C		rs12220852/E
N	flashfm	fastPAINTOR	flashfm	fastPAINTOR	flashfm	fastPAINTOR
1000	0.0266	0.0871015	0.164044	0.205062	0.122728	0.174256
2000	0.157686	0.21462	0.3628	0.353619	0.212692	0.237265
3000	0.340877	0.36062	0.454806	0.456612	0.258986	0.264349
4000	0.482985	0.47506	0.533498	0.504519	0.28154	0.280847
5000	0.563043	0.527818	0.588993	0.557322	0.287968	0.307385
Supplementary Table 8: Comparison of mean marginal PPs of causal variants from flashfm and fastPAINTOR, varying sample size, when 1-3 causal variants in IL2RA region. Flashfm tends to have larger MPPs for causal variants than those from fastPAINTOR, most notably for shared causal variant A. Three traits were simulated to have causal variants A+D, A+C+E, and I and trait correlation is 0.4. Sample …
BACK

## Sheet: SD1.9
	Trait 1 (A+D)				Trait 3 (I)
	rs61839660/A		rs62626317/D		rs706778/I
N	flashfm	fastPAINTOR	flashfm	fastPAINTOR	flashfm	fastPAINTOR
1000	24	33	7	18	2	8
2000	6.5	13	4	10	1	4
3000	2	6	2	7	1	2
4000	2	4	2	6	1	2
5000	2	4	2	4	1	1
	Trait 2 (A+C+E)
	rs61839660/A		rs11594656/C		rs12220852/E
N	flashfm	fastPAINTOR	flashfm	fastPAINTOR	flashfm	fastPAINTOR
1000	47	33	6	7	5.75	9
2000	9.5	13	2	4	5	7
3000	5	6	2	3	4.5	7
4000	2	4	2	3	4.5	7
5000	2	4	2	3	4.5	7
Supplementary Table 9: Comparison of median ranks of causal variants from flashfm and fastPAINTOR, varying sample size, when 1-3 causal variants in the IL2RA region. Flashfm tends to have causal variant ranks that are similar to or better than those from fastPAINTOR, most notably for shared causal variant A. Three traits were simulated to have causal variants A+D, A+C+E, and I and trait correlati…
BACK

[truncated: 14 more sheets: SD1.10, SD1.11, SD1.12, SD1.13, SD1.14, SD1.15, SD1.16, SD1.17, SD1.18, SD1.19, SD1.20, SD1.21, SD1.22, SD1.23]
